# Supplementary material for: Genome-Wide Characterization of Effector Protein-Encoding Genes in Sclerospora graminicola and Its Validation in Response to Pearl Millet Downy Mildew Disease Stress
Source: J Fungi (Basel). 2023 Mar 31;9(4):431. doi: 10.3390/jof9040431 (PMC10142805; doi:10.3390/jof9040431)
Supplement: Supplementary file 1 [file jof-09-00431-s001.zip]

Archive with 1 entries (1 files):
- jof-2241602-supplementary.pdf
